# Supplementary material for: Diaqua­bis­[4-(4H-1,2,4-triazol-4-yl)benzoato-κ2 O,O′]nickel(II)
Source: Acta Crystallogr Sect E Struct Rep Online. 2011 May 7;67(Pt 6):m728. doi: 10.1107/S1600536811016643 (PMC3120528; doi:10.1107/S1600536811016643)
Supplement: Supplementary file 2 [file e-67-0m728-Isup2.hkl]

#
# h,k,l, Fc-squared, Fo-squared, sigma(Fo-squared) and status flag
#
data_I
_shelx_title ' c2c in C2/c'
_shelx_refln_list_code          4
_shelx_F_calc_maximum      437.24
_exptl_crystal_F_000       968.00
_reflns_d_resolution_high  0.8095
 
loop_
 _symmetry_equiv_pos_as_xyz
 'x, y, z'
 '-x, y, -z+1/2'
 'x+1/2, y+1/2, z'
 '-x+1/2, y+1/2, -z+1/2'
 '-x, -y, -z'
 'x, -y, z-1/2'
 '-x+1/2, -y+1/2, -z'
 'x+1/2, -y+1/2, z-1/2'
 
_cell_length_a    13.5194
_cell_length_b     9.8480
_cell_length_c    14.3234
_cell_angle_alpha  90.000
_cell_angle_beta  112.293
_cell_angle_gamma  90.000
 
_shelx_F_squared_multiplier     1.000
 
loop_
 _refln_index_h
 _refln_index_k
 _refln_index_l
 _refln_F_squared_calc
 _refln_F_squared_meas
 _refln_F_squared_sigma
 _refln_observed_status
   2   0   0     1003.56      753.96     20.08 o
   4   0   0     8707.33     7855.26    131.59 o
   6   0   0   101951.13   101568.98   3076.07 o
   8   0   0     7465.02     7117.18    124.44 o
  10   0   0     6546.51     6585.10    144.22 o
  12   0   0       13.81       30.62      7.01 o
  14   0   0     6178.82     5949.51    167.95 o
   1   1   0     2204.69     2173.50     36.14 o
   3   1   0     2254.64     1738.60     22.35 o
   5   1   0    10182.36     9806.47    116.53 o
   7   1   0     4516.68     4117.29     52.88 o
   9   1   0     1727.08     1587.16     25.30 o
  11   1   0     8620.58     8327.53    104.86 o
  13   1   0     2427.58     2277.99     36.82 o
  15   1   0     3171.72     3039.34     71.63 o
   0   2   0    65306.48    61254.94   1389.25 o
   2   2   0       49.80       26.50      2.58 o
   4   2   0     2824.91     2809.14     35.80 o
   6   2   0    10299.91    11153.66    116.66 o
   8   2   0      183.73      167.24      6.12 o
  10   2   0     1611.63     1596.36     26.61 o
  12   2   0       18.37       38.45      5.20 o
  14   2   0      540.37      468.07     17.12 o
   1   3   0        9.77        7.30      1.29 o
   3   3   0       10.82        3.65      1.83 o
   5   3   0      278.08      310.83      8.96 o
   7   3   0      251.53      308.75      6.86 o
   9   3   0      798.22      831.85     16.57 o
  11   3   0      129.47      144.01      7.96 o
  13   3   0      108.55      121.63     10.15 o
   0   4   0     2853.14     2824.15     71.20 o
   2   4   0     2475.54     2368.68     43.89 o
   4   4   0     6724.42     7241.07    121.98 o
   6   4   0     1309.23     1315.47     20.96 o
   8   4   0      191.10      185.25      5.66 o
  10   4   0     2409.06     2379.39     36.44 o
  12   4   0      585.52      562.79     23.54 o
  14   4   0      168.88      159.80     14.00 o
   1   5   0     5694.69     5477.63     94.23 o
   3   5   0    14250.27    14756.31    242.04 o
   5   5   0     6049.69     6087.12    106.49 o
   7   5   0     1130.27     1066.87     17.82 o
   9   5   0     7231.04     7394.22    107.47 o
  11   5   0     3042.05     2957.48     52.64 o
  13   5   0      388.82      393.94     16.01 o
   0   6   0     8561.23     7780.55    188.03 o
   2   6   0     7911.20     7392.89    126.51 o
   4   6   0     7654.96     7761.86    133.60 o
   6   6   0     5182.37     5037.38     91.62 o
   8   6   0     1269.29     1264.66     21.31 o
  10   6   0     2669.15     2726.52     49.26 o
  12   6   0     1315.79     1298.99     36.77 o
   1   7   0      159.51      132.71     10.95 o
   3   7   0     4317.11     4244.26     78.09 o
   5   7   0     1504.93     1640.65     57.51 o
   7   7   0      544.45      633.50     21.27 o
   9   7   0     2155.87     2179.71     62.82 o
  11   7   0     1863.29     1918.14     47.71 o
   0   8   0    19837.39    19491.54    456.39 o
   2   8   0     1971.14     1937.46     42.90 o
   4   8   0      104.25       89.45      8.32 o
   6   8   0     5300.10     4637.84     88.36 o
   8   8   0     3595.49     3630.11     50.53 o
  10   8   0        5.47        3.65      9.13 o
   1   9   0     1369.06     1346.79     34.19 o
   3   9   0      515.98      429.95     20.08 o
   5   9   0     1142.49     1087.64     30.31 o
   7   9   0      102.28      140.74     12.21 o
   9   9   0       40.08       25.56     10.95 o
   0  10   0      439.48      481.95     27.38 o
   2  10   0      379.16      371.52     16.78 o
   4  10   0       70.61       68.47      9.04 o
   6  10   0       12.92       27.38      7.01 o
   8  10   0       28.92       31.79      7.01 o
   1  11   0      870.28      861.80     28.40 o
   3  11   0       43.37       59.68      9.04 o
   5  11   0      935.39      928.39     29.61 o
   0  12   0      104.77      125.96     18.26 o
   2  12   0      442.49      438.20     20.65 o
 -15   1   1      469.61      431.29     16.80 o
 -13   1   1     1794.67     1669.21     29.17 o
 -11   1   1     1126.15     1087.61     20.73 o
  -9   1   1      911.41      897.59     16.87 o
  -7   1   1     1621.74     1503.61     22.79 o
  -5   1   1     1848.99     1745.33     23.95 o
  -3   1   1     3313.71     3243.09     56.14 o
  -1   1   1     1275.25     1283.63     21.94 o
   1   1   1     3658.48     3873.33     71.20 o
   3   1   1      179.58      126.84      2.85 o
   5   1   1     3734.92     3765.93     37.10 o
   7   1   1     2851.88     2880.27     32.31 o
   9   1   1       18.66       11.93      2.90 o
  11   1   1      938.14      970.05     30.57 o
  13   1   1      579.01      586.13     24.65 o
  15   1   1      312.13      290.31     20.65 o
 -14   2   1     2451.44     2347.12     39.17 o
 -12   2   1      442.96      454.03     12.73 o
 -10   2   1     8406.09     8261.01    103.52 o
  -8   2   1     4730.50     4824.75     62.02 o
  -6   2   1    12902.78    13109.42    155.10 o
  -4   2   1    15542.80    15844.17    184.97 o
  -2   2   1     5688.08     5612.47     92.94 o
   0   2   1    60326.64    56248.16    809.20 o
   2   2   1     2450.43     2393.06     29.18 o
   4   2   1     5148.82     4990.22     48.42 o
   6   2   1    15109.48    16079.34    150.16 o
   8   2   1      452.78      425.75     10.18 o
  10   2   1     2201.71     2194.60     37.42 o
  12   2   1     2571.39     2521.30     45.97 o
  14   2   1      478.46      440.45     20.65 o
 -15   3   1     1594.94     1752.51     38.53 o
 -13   3   1      801.50      753.28     18.22 o
 -11   3   1     5355.24     5418.22     72.27 o
  -9   3   1     1821.26     1790.76     28.27 o
  -7   3   1     2201.18     1889.75     27.81 o
  -5   3   1    23366.33    23199.64    309.41 o
  -3   3   1     5468.80     5555.19    133.27 o
  -1   3   1    11139.98    10237.00    166.52 o
   1   3   1    23738.84    23568.30    377.58 o
   3   3   1    37300.14    40481.68    535.49 o
   5   3   1     8354.96     8203.46     87.16 o
   7   3   1     3787.55     3662.56     42.25 o
   9   3   1    20926.14    21489.99    254.48 o
  11   3   1     3880.46     3825.46     63.51 o
  13   3   1      670.00      717.31     29.66 o
 -14   4   1       45.51       48.18      7.38 o
 -12   4   1     5026.13     4950.13     68.15 o
 -10   4   1    13149.17    13170.08    160.55 o
  -8   4   1     2286.59     2425.90     30.62 o
  -6   4   1     1228.43     1101.61     20.71 o
  -4   4   1    33709.42    37338.57    599.61 o
  -2   4   1    12005.12    12422.96    288.44 o
   0   4   1       58.52       13.51      3.65 o
   2   4   1     1837.61     1246.80     25.15 o
   4   4   1     6560.30     6466.33    109.70 o
   6   4   1     3314.86     3558.00     41.49 o
   8   4   1     2189.37     2466.06     36.01 o
  10   4   1     2333.56     2054.06    102.15 o
  12   4   1     1414.68     1480.81     32.64 o
  14   4   1       44.42       60.19      8.30 o
 -13   5   1        4.70        8.22      6.45 o
 -11   5   1     2224.73     2274.79     46.87 o
  -9   5   1       78.21       70.37      6.62 o
  -7   5   1       97.91       57.45      6.66 o
  -5   5   1     4984.83     4930.36     88.42 o
  -3   5   1      223.79      136.92     10.95 o
  -1   5   1     3022.52     3062.44     55.51 o
   1   5   1       40.91       10.04      2.58 o
   3   5   1    24479.81    26985.47    615.21 o
   5   5   1     1002.97      927.34     21.27 o
   7   5   1        7.02        8.63      2.19 o
   9   5   1    19423.82    19559.48    233.96 o
  11   5   1      181.91      175.70     11.21 o
  13   5   1      419.88      389.61     33.81 o
 -12   6   1      400.18      404.17     33.77 o
 -10   6   1       30.86       20.64      4.84 o
  -8   6   1      679.30      667.94     16.80 o
  -6   6   1      254.23      197.43     10.33 o
  -4   6   1       25.42       32.08     11.87 o
  -2   6   1     1943.17     2164.78     43.23 o
   0   6   1        9.24        2.74      2.58 o
   2   6   1       79.87      130.59      7.75 o
   4   6   1      500.64      487.89     17.34 o
   6   6   1       38.87       47.21      4.84 o
   8   6   1      265.65      276.78      9.06 o
  10   6   1      247.22      227.29     16.43 o
  12   6   1       26.03       32.44      7.75 o
 -11   7   1        4.39       10.95      5.70 o
  -9   7   1     2269.42     2279.98     41.08 o
  -7   7   1       48.36       38.42      6.45 o
  -5   7   1      981.84      971.20     25.72 o
  -3   7   1      868.91      953.00     24.53 o
  -1   7   1      249.24      208.97     19.17 o
   1   7   1     3942.84     4159.94     88.54 o
   3   7   1       15.20       28.48      5.48 o
   5   7   1      743.92      747.87     21.27 o
   7   7   1     1008.30      982.31     25.43 o
   9   7   1        3.32        2.74      5.16 o
  11   7   1      734.23      791.72     49.29 o
 -10   8   1      660.23      665.80     24.42 o
  -8   8   1     1298.86     1338.14     51.12 o
  -6   8   1     1795.05     1757.03     41.25 o
  -4   8   1     1493.68     1457.24     35.48 o
  -2   8   1      446.00      438.41     22.82 o
   0   8   1     5812.42     5814.29    105.20 o
   2   8   1     2095.90     2051.93     44.52 o
   4   8   1       76.93       64.00     10.95 o
   6   8   1     3921.55     3858.91     59.91 o
   8   8   1      798.92      801.00     20.99 o
  10   8   1      410.14      434.14     19.98 o
  -9   9   1     1026.19     1079.21     32.19 o
  -7   9   1     1420.52     1531.51    105.88 o
  -5   9   1      866.70      903.75     26.44 o
  -3   9   1      548.79      528.51     19.36 o
  -1   9   1     2719.07     2649.14     55.51 o
   1   9   1     1008.90      915.89     26.44 o
   3   9   1       64.58       84.66     25.56 o
   5   9   1     2379.39     2371.90     62.98 o
   7   9   1     1437.43     1523.61     37.17 o
   9   9   1      151.67      188.03     21.91 o
  -8  10   1     1229.54     1302.14     37.37 o
  -6  10   1     3807.54     3509.50     73.55 o
  -4  10   1      363.15      397.53     18.07 o
  -2  10   1     1072.37     1057.60     35.60 o
   0  10   1     7660.81     7536.23    136.83 o
   2  10   1      152.26      144.22     11.62 o
   4  10   1      597.63      606.21     21.83 o
   6  10   1     2935.57     2730.47     58.47 o
   8  10   1      523.24      491.00     31.95 o
  -5  11   1      130.77      139.37     13.51 o
  -3  11   1      225.45      205.57     15.49 o
  -1  11   1      376.26      393.86     18.68 o
   1  11   1     1333.14     1370.62     38.06 o
   3  11   1     1247.01     1350.09     36.77 o
   5  11   1      343.76      387.88     14.68 o
  -2  12   1      117.45      135.28     14.60 o
   0  12   1        2.79        6.39      6.45 o
   2  12   1      278.82      268.36     17.39 o
 -16   0   2     1596.91     1554.92     43.83 o
 -14   0   2     4964.49     4729.48     94.13 o
 -12   0   2       45.56       12.78      5.16 o
 -10   0   2      300.18      248.49     11.62 o
  -8   0   2    14784.60    14858.50    249.66 o
  -6   0   2    12849.36    12776.44    213.50 o
  -4   0   2     2006.19     2616.09     46.47 o
  -2   0   2    16046.30    15227.02    345.03 o
   0   0   2    18151.45    19042.45    430.83 o
   2   0   2    10514.36    10617.51    139.54 o
   4   0   2      196.09      111.28      3.76 o
   6   0   2    10196.22     9860.25    132.19 o
   8   0   2     9534.47     9421.02    161.82 o
  10   0   2       88.07       86.20      8.32 o
  12   0   2     9194.09     8738.97    230.02 o
  14   0   2      743.69      881.75     45.64 o
 -15   1   2     1124.05     1232.99     25.51 o
 -13   1   2     6134.89     5916.35     79.56 o
 -11   1   2       28.06       27.04      5.53 o
  -9   1   2     9317.56     8967.93    110.37 o
  -7   1   2     7079.60     6649.12     81.87 o
  -5   1   2      143.59       71.61      3.34 o
  -3   1   2    10428.25    10810.29    175.56 o
  -1   1   2     7789.56     8112.52    105.32 o
   1   1   2     9546.89     9674.14     97.53 o
   3   1   2      172.49      318.40      4.68 o
   5   1   2     6433.39     6418.97     61.65 o
   7   1   2     7478.04     7628.01     73.63 o
   9   1   2      365.27      337.64      9.55 o
  11   1   2       95.68      121.50     10.13 o
  13   1   2     2078.20     2120.60     52.93 o
 -14   2   2      714.83      755.70     18.41 o
 -12   2   2      158.12      156.28      8.22 o
 -10   2   2     2379.00     2303.59     34.63 o
  -8   2   2     5165.64     5370.52     68.19 o
  -6   2   2      206.93       95.47      4.74 o
  -4   2   2     4149.54     4378.87     61.48 o
  -2   2   2    10806.62    11268.76    126.09 o
   0   2   2      810.29      702.92     10.86 o
   2   2   2     3384.94     3744.72     39.46 o
   4   2   2      165.56      137.68      6.51 o
   6   2   2     3038.39     3148.93     32.66 o
   8   2   2     1180.77     1140.86     19.75 o
  10   2   2       24.63       32.23      8.32 o
  12   2   2     1188.18     1047.20     81.05 o
  14   2   2      156.07      171.78     15.49 o
 -15   3   2        0.34       -4.04      4.49 o
 -13   3   2        6.68        3.94      3.83 o
 -11   3   2        6.61        4.26      2.90 o
  -9   3   2      206.82      229.44      7.72 o
  -7   3   2       74.67       71.93      4.27 o
  -5   3   2      108.34       81.25      4.08 o
  -3   3   2      156.02      223.72      7.75 o
  -1   3   2       31.90       29.44      2.11 o
   1   3   2      108.02      109.52      3.10 o
   3   3   2     3254.17     3850.93     41.55 o
   5   3   2      191.84      223.57      4.68 o
   7   3   2      129.20      142.29      4.14 o
   9   3   2     1961.03     1866.81     88.22 o
  11   3   2        1.54        8.52      4.22 o
  13   3   2      224.20      224.49     16.63 o
 -14   4   2       71.83       67.81      6.59 o
 -12   4   2      293.37      288.24     10.65 o
 -10   4   2     1813.88     1771.87     33.01 o
  -8   4   2        3.22        8.30      6.26 o
  -6   4   2      597.89      598.17     13.62 o
  -4   4   2     2493.79     2891.27     53.56 o
  -2   4   2       51.95       31.03      5.48 o
   0   4   2      157.81      124.04     10.04 o
   2   4   2      517.66      496.61     10.54 o
   4   4   2      725.44      753.27     12.68 o
   6   4   2       35.64       25.60      2.70 o
   8   4   2       69.56       79.72      5.48 o
  10   4   2      182.19      192.80     11.88 o
  12   4   2       54.69       62.99      7.68 o
 -13   5   2      165.13      162.83     10.86 o
 -11   5   2     1847.72     1809.90     34.39 o
  -9   5   2        9.63        8.52      3.16 o
  -7   5   2      274.38      228.16      8.60 o
  -5   5   2     5313.31     5343.33     94.87 o
  -3   5   2      656.33      473.53     18.26 o
   1   5   2     2653.97     2621.62     52.94 o
   3   5   2     9682.86    10459.02    140.08 o
   5   5   2      671.84      646.50     16.78 o
   7   5   2      208.27      185.03      6.28 o
   9   5   2     6326.37     6553.44     99.71 o
  11   5   2     1215.74     1249.18     29.11 o
  13   5   2       25.24       39.51      6.97 o
 -14   6   2      257.84      290.26     29.21 o
 -12   6   2     1437.97     1472.50     38.66 o
 -10   6   2     6427.96     6468.03     96.96 o
  -8   6   2     1128.32     1141.77     23.78 o
  -6   6   2     2770.09     2621.15     53.56 o
  -4   6   2     9718.17    10546.28    251.93 o
  -2   6   2     2129.37     1992.61     40.02 o
   0   6   2     3960.19     3816.98     69.05 o
   2   6   2     1723.45     1433.50     31.61 o
   4   6   2     3079.60     3063.79     46.67 o
   6   6   2     2098.98     2057.57     42.36 o
   8   6   2       73.09       71.09      8.15 o
  10   6   2     2405.16     2404.31     54.85 o
  12   6   2      245.31      275.44     15.44 o
 -13   7   2      692.95      830.63     41.99 o
 -11   7   2     4031.78     4066.50     82.59 o
  -9   7   2      301.69      348.01     16.10 o
  -7   7   2     3025.56     2962.50     60.67 o
  -5   7   2     3775.94     4026.60     82.15 o
  -3   7   2      314.78      241.32     11.62 o
  -1   7   2    10077.24    10060.09    170.39 o
   1   7   2      565.43      501.01     16.10 o
   3   7   2     1481.28     1587.51     35.48 o
   5   7   2     5077.01     4862.79     71.22 o
   7   7   2      387.07      351.43     14.02 o
   9   7   2     2520.14     2512.38     56.14 o
  11   7   2      169.97      174.35     14.20 o
 -12   8   2        8.37        7.30      9.13 o
 -10   8   2       56.08       61.90     14.60 o
  -8   8   2      298.66      305.21     14.80 o
  -6   8   2     5231.09     4907.09     92.92 o
  -4   8   2      222.23      230.94     11.62 o
  -2   8   2     1149.97     1083.47     28.40 o
   0   8   2     6624.88     6607.02    118.11 o
   2   8   2       38.18       40.65      5.70 o
   4   8   2     2166.01     2279.61     40.14 o
   6   8   2     1900.92     1968.41     48.38 o
   8   8   2      579.92      625.38     19.98 o
  10   8   2     1748.89     1769.07     50.20 o
  -9   9   2      134.37      129.76     13.69 o
  -7   9   2      414.20      451.89     18.68 o
  -5   9   2      256.58      269.19     13.51 o
  -3   9   2       19.28       10.04      5.16 o
  -1   9   2     1819.61     1858.49     42.60 o
   1   9   2      221.27      230.84     12.21 o
   3   9   2      378.71      328.91     14.80 o
   5   9   2     2535.11     2416.10     53.13 o
   7   9   2       11.07        5.48      5.16 o
   9   9   2      132.63      150.13     13.51 o
  -8  10   2      130.02      149.16     17.34 o
  -6  10   2      248.45      231.42     25.56 o
  -4  10   2      460.70      424.89     18.07 o
  -2  10   2      331.94      316.74     15.49 o
   0  10   2        0.17        5.48      4.38 o
   2  10   2      292.92      306.26     20.08 o
   4  10   2       62.51       41.75      7.69 o
   6  10   2       67.58       56.23      8.32 o
  -7  11   2      574.34      577.34     30.12 o
  -5  11   2      116.56      163.22     32.86 o
  -3  11   2      401.78      405.85     18.68 o
  -1  11   2      879.45      986.14     30.98 o
   1  11   2       25.53       26.47      7.75 o
   3  11   2      457.48      446.23     15.43 o
   5  11   2      222.28      221.43     21.91 o
  -2  12   2      438.78      471.16     31.03 o
   0  12   2      581.30      621.37     26.47 o
 -15   1   3       99.29      110.79      8.43 o
 -13   1   3      797.77      774.24     17.92 o
 -11   1   3       51.86       56.81      4.96 o
  -9   1   3     1309.89     1271.69     21.21 o
  -7   1   3     3479.50     3574.66     46.54 o
  -5   1   3      288.46      381.47      6.31 o
  -3   1   3      448.42      446.43      6.80 o
  -1   1   3    13992.41    15823.69    175.84 o
   1   1   3     1147.07     1086.65     14.36 o
   3   1   3      123.56      187.09      3.65 o
   5   1   3     3645.40     3850.95     38.50 o
   7   1   3     1275.98     1325.99     15.96 o
   9   1   3      201.63      204.34     14.66 o
  11   1   3       10.97        9.53      5.70 o
  13   1   3      224.47      226.06     22.82 o
 -16   2   3      997.32     1112.77     25.07 o
 -14   2   3      575.72      582.39     15.95 o
 -12   2   3     1077.60     1094.82     21.41 o
 -10   2   3     2087.98     2029.02     31.26 o
  -8   2   3     2071.04     1860.71     27.60 o
  -6   2   3     1269.07     1057.60     15.39 o
  -4   2   3      146.72      130.41      3.73 o
  -2   2   3     5498.98     5489.26     62.93 o
   0   2   3     3199.18     4235.83     49.04 o
   2   2   3       11.80       19.81      3.08 o
   4   2   3     2694.58     2630.92     29.47 o
   6   2   3       65.20      163.06      4.20 o
   8   2   3      372.18      346.79     11.21 o
  10   2   3      107.13      133.98     13.60 o
  12   2   3     1279.68     1151.63     34.85 o
 -15   3   3      178.69      241.09     11.34 o
 -13   3   3     2145.29     2241.04     36.70 o
 -11   3   3      725.87      691.94     15.66 o
  -9   3   3     2320.87     2546.86     36.70 o
  -7   3   3     3190.12     3240.05     41.10 o
  -5   3   3     1932.63     1745.36     23.41 o
  -3   3   3       59.13      188.23      4.59 o
  -1   3   3      106.93      215.56      4.75 o
   1   3   3     4001.77     4119.97     43.87 o
   3   3   3    13936.72    15014.53    152.44 o
   5   3   3      121.73       67.73      3.53 o
   7   3   3     1609.51     1620.61     19.27 o
   9   3   3     7882.77     7993.66    117.93 o
  11   3   3      689.29      648.34     57.16 o
  13   3   3      138.48      166.97     14.80 o
 -14   4   3      340.10      386.90     14.76 o
 -12   4   3     1741.11     1668.00     33.01 o
 -10   4   3    24888.19    24741.75    345.98 o
  -8   4   3      821.52      708.28     16.06 o
  -6   4   3     2098.48     1845.17     30.87 o
  -4   4   3    33276.01    37119.38    596.38 o
  -2   4   3     1988.11     1746.75     32.90 o
   0   4   3     2316.98     2167.24     32.28 o
   2   4   3     1335.33     1143.57     14.64 o
   4   4   3     4584.41     4220.81     46.24 o
   6   4   3       41.92       18.09      2.10 o
   8   4   3      343.30      362.39     12.69 o
  10   4   3     1500.97     1471.72     31.18 o
  12   4   3       82.47       81.98     10.92 o
 -13   5   3      400.28      444.59     19.98 o
 -11   5   3     1651.15     1552.73     30.83 o
  -9   5   3     3664.16     3772.92     59.33 o
  -7   5   3     1471.93     1491.34     26.95 o
  -5   5   3     4355.66     4309.24     78.74 o
  -3   5   3       19.71      135.09     10.95 o
  -1   5   3      129.92       60.46      5.16 o
   1   5   3     6785.59     7015.21     95.87 o
   3   5   3     8157.25     8891.36    120.07 o
   5   5   3      358.99      269.51      9.62 o
   7   5   3     1795.23     1770.72     27.94 o
   9   5   3     4207.57     4376.60     70.90 o
  11   5   3     1782.89     1667.24     38.84 o
 -14   6   3      237.01      207.53     18.26 o
 -12   6   3        4.00       -0.91      5.16 o
 -10   6   3     4367.12     4329.24     85.17 o
  -8   6   3      164.06      178.12     22.82 o
  -6   6   3      599.29      616.62     19.36 o
  -4   6   3     4523.96     5160.87    131.44 o
  -2   6   3      283.67      362.56     12.91 o
   0   6   3     1482.72     1630.78     34.19 o
   2   6   3      116.18      172.47      6.68 o
   4   6   3     1207.16     1277.34     23.43 o
   6   6   3      132.09      138.65     17.34 o
   8   6   3      688.21      651.40     18.25 o
  10   6   3     1116.02     1126.15     27.00 o
  12   6   3      157.93      164.99     11.92 o
 -13   7   3        4.64        1.42      5.70 o
 -11   7   3        5.41        8.92      6.39 o
  -9   7   3        0.87        1.04      5.48 o
  -7   7   3       52.00       50.71      7.01 o
  -5   7   3      414.14      374.24     21.91 o
  -3   7   3      129.67      142.60      9.04 o
  -1   7   3       48.10       63.31      6.45 o
   1   7   3     1699.36     1740.28     30.17 o
   3   7   3      620.35      622.50     15.49 o
   5   7   3      485.14      479.86     16.63 o
   7   7   3      141.05      118.18      9.62 o
   9   7   3       39.91       32.93      7.30 o
  11   7   3      255.08      242.47     17.39 o
 -12   8   3      171.42      188.78     15.33 o
 -10   8   3       18.14       17.34      6.45 o
  -8   8   3     1322.20     1406.77     53.85 o
  -6   8   3      267.93      265.26     13.51 o
  -4   8   3       11.60        7.56      4.38 o
  -2   8   3      681.55      681.01     20.65 o
   0   8   3      473.22      484.33     16.78 o
   2   8   3      237.26      236.39     16.13 o
   4   8   3      294.23      332.03     12.00 o
   6   8   3      388.38      421.84     22.82 o
   8   8   3      477.27      460.03     15.28 o
  10   8   3      151.41      164.75     14.60 o
 -11   9   3      438.32      484.78     21.27 o
  -9   9   3      961.41     1055.18     47.46 o
  -7   9   3     4703.21     4435.85     87.13 o
  -5   9   3       27.10       36.34      7.01 o
  -3   9   3      682.52      670.06     21.94 o
  -1   9   3    11380.41    11551.77    198.15 o
   1   9   3      127.42      158.62     11.57 o
   3   9   3      462.26      492.55     15.08 o
   5   9   3     3621.88     3448.75    105.88 o
   7   9   3     1238.29     1276.28     34.04 o
  -8  10   3     1209.60     1392.46     38.66 o
  -6  10   3     1355.36     1467.16     39.36 o
  -4  10   3      194.33      245.54     14.20 o
  -2  10   3     1825.43     1954.58     46.47 o
   0  10   3      850.35      978.29     29.02 o
   2  10   3       91.62      111.92      8.43 o
   4  10   3      854.28      915.68     27.55 o
   6  10   3      738.68      914.54     28.85 o
  -7  11   3      805.01      786.82     27.73 o
  -5  11   3      719.01      717.02     26.44 o
  -3  11   3       30.68       36.70     18.26 o
  -1  11   3     1730.53     1784.20     44.52 o
   1  11   3      935.50      986.39     37.73 o
   3  11   3      755.20      904.35     48.38 o
 -16   0   4     1655.85     1492.83     41.94 o
 -14   0   4      805.10      803.80     26.44 o
 -12   0   4     5089.02     4914.59     97.67 o
 -10   0   4      106.55      147.65     11.87 o
  -8   0   4     1432.51     1054.13     25.15 o
  -6   0   4      250.90      607.58     13.14 o
  -4   0   4     4279.32     5795.35     94.13 o
  -2   0   4      163.94      116.35      4.38 o
   0   0   4    23902.66    27652.51    433.45 o
   2   0   4     1679.37     2601.33     36.98 o
   4   0   4     3844.41     3578.96     51.12 o
   6   0   4       20.73       28.68      3.75 o
   8   0   4       14.38       16.43      7.30 o
  10   0   4     3282.21     3344.43    100.41 o
  12   0   4     2108.69     1960.65     71.20 o
 -15   1   4     1307.17     1256.52     25.78 o
 -13   1   4      278.15      153.65      8.87 o
 -11   1   4     1115.86     1101.38     20.52 o
  -9   1   4      958.45      816.56     15.73 o
  -7   1   4    30252.15    32377.93    330.92 o
  -5   1   4      196.54      434.76      6.41 o
  -3   1   4      499.26      771.32     11.38 o
  -1   1   4   191180.08   163691.14   8469.60 o
   1   1   4     3602.58     4781.68     55.85 o
   3   1   4      902.59      680.24      8.70 o
   5   1   4    21940.85    23254.94    215.95 o
   7   1   4      416.31      341.89      7.45 o
   9   1   4     1369.71     1434.93     36.14 o
  11   1   4      340.90      262.00     15.49 o
  13   1   4     1424.14     1459.70     53.85 o
 -16   2   4      804.71      849.43     21.41 o
 -14   2   4      112.70      113.19      8.70 o
 -12   2   4     1522.28     1423.71     25.53 o
 -10   2   4     1448.86     1410.14     26.61 o
  -8   2   4      115.87       66.61      4.84 o
  -6   2   4     1665.50     1593.89     19.09 o
  -4   2   4      478.95      419.19      7.41 o
  -2   2   4       15.74       10.76      1.15 o
   0   2   4     1630.03     1451.42     16.78 o
   2   2   4      228.15      185.23      4.67 o
   4   2   4     2522.75     2418.33     27.49 o
   6   2   4      182.82      134.22      4.08 o
   8   2   4     1371.18     1354.00     43.81 o
  10   2   4     2668.51     2590.73     58.09 o
  12   2   4        9.58        5.64      8.22 o
 -15   3   4        8.32        0.13      4.49 o
 -13   3   4        3.69        4.30      4.49 o
 -11   3   4      779.56      766.56     18.91 o
  -9   3   4      251.09      298.69     10.15 o
  -7   3   4      896.00     1038.78     16.07 o
  -5   3   4      320.58      368.59      6.23 o
  -3   3   4       13.09        2.28      0.91 o
  -1   3   4     1501.67     1646.13     24.93 o
   1   3   4        0.54        2.92      0.82 o
   3   3   4       89.72       70.15      3.04 o
   5   3   4      137.13      128.34      4.05 o
   7   3   4       31.05       31.83      2.93 o
   9   3   4      141.13      130.27      9.09 o
  11   3   4        0.85        0.00      9.13 o
  13   3   4        2.51        3.65      6.45 o
 -14   4   4       16.88       13.69      6.45 o
 -12   4   4      357.11      331.74     12.27 o
 -10   4   4       39.66       41.20      9.28 o
  -8   4   4      142.13      126.06      4.82 o
  -6   4   4       51.85       55.95      8.25 o
  -4   4   4        7.56        5.36      3.16 o
  -2   4   4      340.45      419.22      9.80 o
   0   4   4      663.86      828.83     13.44 o
   2   4   4     1196.36     1286.22     16.46 o
   4   4   4       15.16       32.64      2.72 o
   6   4   4       54.59       53.80      3.78 o
   8   4   4      614.27      621.91     20.51 o
  10   4   4       19.28       21.86      5.06 o
  12   4   4       29.21       29.58     10.04 o
 -15   5   4      304.03      277.16     18.68 o
 -13   5   4      946.02      923.90     29.61 o
 -11   5   4     1467.28     1478.45     38.06 o
  -9   5   4      577.14      643.77     27.38 o
  -7   5   4      901.04      859.31     17.99 o
  -5   5   4     2072.08     2086.15     32.58 o
  -3   5   4      648.00      569.75     15.10 o
  -1   5   4       22.76       53.00      3.44 o
   1   5   4      210.44      144.11      4.96 o
   3   5   4     3860.27     3985.73     49.45 o
   5   5   4       11.30       24.04      3.34 o
   7   5   4        8.53       11.46      2.70 o
   9   5   4     1094.52     1137.83     26.31 o
  11   5   4       17.92       16.26      7.01 o
 -14   6   4      877.99      961.46     31.61 o
 -12   6   4     1300.09     1282.44     40.16 o
 -10   6   4     2624.75     2544.53     56.14 o
  -8   6   4      226.04      218.32      8.60 o
  -6   6   4     1206.96     1245.31     24.10 o
  -4   6   4     4436.67     4450.56     64.90 o
  -2   6   4       66.24       50.61      4.22 o
   0   6   4      364.91      329.97     10.22 o
   2   6   4     4999.39     5064.78     72.35 o
   4   6   4     1490.59     1560.12     34.19 o
   6   6   4       32.65       32.92      4.84 o
   8   6   4     4331.17     4287.09     70.23 o
  10   6   4     1615.04     1687.17     35.80 o
 -13   7   4       76.29       63.12      9.62 o
 -11   7   4      636.96      636.66     43.81 o
  -9   7   4     2022.05     2009.57     70.28 o
  -7   7   4     6713.60     6263.06     90.40 o
  -5   7   4      802.79      834.66     22.34 o
  -3   7   4     3530.79     3386.41     51.97 o
  -1   7   4    14031.37    13782.38    185.05 o
   1   7   4     3186.79     3197.86     49.47 o
   3   7   4     1445.94     1429.79     26.31 o
   5   7   4     3704.41     3448.79     66.40 o
   7   7   4     2883.28     2857.25     80.32 o
   9   7   4      144.09      188.61     14.80 o
 -12   8   4      757.88      813.42     28.85 o
 -10   8   4      600.52      611.12     23.85 o
  -8   8   4      384.62      480.12     14.76 o
  -6   8   4       40.23       17.04      4.22 o
  -4   8   4     2085.38     2053.11     36.14 o
  -2   8   4       47.90       58.68      5.56 o
   0   8   4      354.25      393.23     20.91 o
   2   8   4     1003.00      963.81     21.03 o
   4   8   4      204.62      224.10     12.21 o
   6   8   4      407.44      503.19     19.23 o
   8   8   4       17.81       20.99      6.45 o
 -11   9   4        2.94       10.95      7.30 o
  -9   9   4     1870.32     1988.04     71.20 o
  -7   9   4     1655.06     1456.91     36.55 o
  -5   9   4      369.13      361.55     12.88 o
  -3   9   4      337.59      341.41     19.37 o
  -1   9   4     9157.48     9259.24    130.25 o
   1   9   4      642.38      623.51     17.19 o
   3   9   4       11.37       17.44      7.30 o
   5   9   4     2678.25     2440.58     53.47 o
   7   9   4      832.52      849.97     35.60 o
  -8  10   4       23.68       28.30      7.75 o
  -6  10   4      467.06      386.11     14.38 o
  -4  10   4      374.15      315.43     12.27 o
  -2  10   4      334.99      307.61     12.69 o
   0  10   4      280.82      285.08     11.50 o
   2  10   4      646.08      591.11     21.27 o
   4  10   4      488.25      472.18     19.17 o
   6  10   4       63.08       65.28      9.62 o
  -7  11   4      115.99      158.22     11.50 o
  -5  11   4      217.48      254.37     12.56 o
  -3  11   4      174.63      189.22     11.81 o
  -1  11   4       33.40       49.39      7.34 o
   1  11   4      415.45      435.29     19.23 o
   3  11   4      170.17      183.45     14.20 o
 -15   1   5      796.78      815.57     19.61 o
 -13   1   5      224.89      183.92      9.79 o
 -11   1   5      516.08      528.63     13.21 o
  -9   1   5      446.74      405.36     10.25 o
  -7   1   5     3422.14     3614.62     39.45 o
  -5   1   5      787.20      733.73     11.76 o
  -3   1   5      422.28      578.87      9.33 o
  -1   1   5    24935.54    27025.52    299.89 o
   1   1   5       64.58      108.90      3.51 o
   3   1   5      537.52      466.56      6.70 o
   5   1   5     4560.53     4791.90     53.05 o
   7   1   5        2.92        2.56      2.15 o
   9   1   5     1300.10     1287.02     49.29 o
  11   1   5      407.96      439.99     20.65 o
 -16   2   5      580.15      612.02     20.03 o
 -14   2   5      337.99      381.10     18.05 o
 -12   2   5     3692.95     3593.74     59.02 o
 -10   2   5       47.89       48.45      5.27 o
  -8   2   5     2472.28     2357.47     31.81 o
  -6   2   5     3261.95     3044.23     34.00 o
  -4   2   5      639.70      494.25      8.64 o
  -2   2   5     8715.42     8843.42    100.81 o
   0   2   5     1026.86      799.48     11.50 o
   2   2   5     4189.45     4213.52     60.60 o
   4   2   5     3903.50     3726.76     46.23 o
   6   2   5     1515.16     1448.10     19.45 o
   8   2   5     2136.77     2166.95     49.05 o
  10   2   5     1207.40     1217.10     34.85 o
  12   2   5      503.88      516.80     23.24 o
 -15   3   5      187.35      176.19     15.52 o
 -13   3   5     1624.66     1619.40     32.64 o
 -11   3   5     8728.44     8600.56    124.36 o
  -9   3   5      389.11      374.65     11.21 o
  -7   3   5     2993.11     2881.32     41.56 o
  -5   3   5    14104.15    14843.17    167.52 o
  -3   3   5     1871.77     1688.83     22.55 o
  -1   3   5     6656.35     6813.84     79.15 o
   1   3   5      216.05       91.03      5.22 o
   3   3   5     3665.58     3490.36     42.00 o
   5   3   5     3845.57     3984.31     50.31 o
   7   3   5      438.44      537.24     10.42 o
   9   3   5     1991.23     1899.55     46.47 o
  11   3   5      622.71      658.90     31.03 o
 -14   4   5       60.38       66.82     10.04 o
 -12   4   5     3395.38     3328.00     69.05 o
 -10   4   5       21.87       18.26      5.16 o
  -8   4   5      261.24      162.24      6.62 o
  -6   4   5    12381.67    12254.27    163.84 o
  -4   4   5      464.85      303.84     16.83 o
  -2   4   5     2142.44     1951.30     27.93 o
   0   4   5     5215.58     4849.42     57.71 o
   2   4   5    26612.20    28994.25    292.23 o
   4   4   5     1701.89     1560.00     22.99 o
   6   4   5      132.92      118.64      5.47 o
   8   4   5    23045.09    22510.84    459.16 o
  10   4   5     1064.70     1027.91     32.27 o
  12   4   5       60.51       88.64     12.21 o
 -15   5   5       23.73       15.10      7.01 o
 -13   5   5     3266.15     3166.04     68.38 o
 -11   5   5     2532.86     2642.20     57.43 o
  -9   5   5      896.10      894.11     25.82 o
  -7   5   5     1120.08     1103.74     21.49 o
  -5   5   5     5331.41     5699.41     80.66 o
  -3   5   5     3840.08     3948.67     56.17 o
  -1   5   5        7.95       21.02      2.15 o
   1   5   5     1331.63     1088.08     16.61 o
   3   5   5     1258.52     1187.93     19.14 o
   5   5   5      359.98      364.01     10.33 o
   7   5   5      185.86      202.35      7.07 o
   9   5   5      268.86      244.50     12.08 o
  11   5   5      248.47      298.71     17.39 o
 -14   6   5      312.86      290.93     17.39 o
 -12   6   5      917.67      888.02     29.02 o
 -10   6   5      148.75      155.37     12.91 o
  -8   6   5      402.69      409.68     12.35 o
  -6   6   5      121.45      153.77      7.65 o
  -4   6   5      112.44       97.14     11.71 o
  -2   6   5      738.07      799.60     17.19 o
   0   6   5      798.37      903.48     15.23 o
   2   6   5     3488.73     3724.21     47.43 o
   4   6   5        0.83        6.60      5.76 o
   6   6   5       56.68       61.93      5.20 o
   8   6   5     2032.03     2042.67     45.64 o
  10   6   5      324.11      319.02     17.93 o
 -13   7   5        0.55       -0.91      5.16 o
 -11   7   5      620.99      622.20     23.24 o
  -9   7   5      117.87      114.00     10.92 o
  -7   7   5       77.88       89.86      6.97 o
  -5   7   5      311.21      303.23     12.21 o
  -3   7   5        5.49       10.95      3.16 o
  -1   7   5      174.43      177.48      7.68 o
   1   7   5      146.11      145.94      7.72 o
   3   7   5       38.07       43.26      7.30 o
   5   7   5      226.41      208.69     11.62 o
   7   7   5       84.21       84.61      9.04 o
   9   7   5       24.68       27.38      7.75 o
 -12   8   5       50.77       65.77     10.33 o
 -10   8   5     1532.55     1494.11     40.65 o
  -8   8   5       62.28       81.95      7.23 o
  -6   8   5      844.72      811.03     19.54 o
  -4   8   5      208.79      208.18      9.88 o
  -2   8   5      894.26      871.92     19.97 o
   0   8   5     1224.09     1204.95     24.20 o
   2   8   5      123.12       91.11      9.04 o
   4   8   5     2066.45     2045.21     45.13 o
   6   8   5      277.27      295.63     31.03 o
   8   8   5       56.50       83.07     10.33 o
 -11   9   5      187.41      230.62     17.39 o
  -9   9   5     1819.31     1790.88     65.72 o
  -7   9   5     2909.25     2713.62     46.93 o
  -5   9   5      121.08      142.04      9.09 o
  -3   9   5     1224.90     1205.94     25.59 o
  -1   9   5     6117.56     6032.85     89.16 o
   1   9   5      899.11      871.99     25.72 o
   3   9   5      335.43      377.53     16.10 o
   5   9   5     3156.85     3092.27     64.39 o
   7   9   5      879.12      854.94     29.21 o
  -8  10   5     1648.86     1798.91     45.78 o
  -6  10   5       42.40       59.79      9.79 o
  -4  10   5      798.59      810.85     27.61 o
  -2  10   5     1720.10     1718.91     34.03 o
   0  10   5      321.02      359.91     16.63 o
   2  10   5      587.60      686.39     34.69 o
   4  10   5      925.88      920.83     29.02 o
  -5  11   5     1144.63     1258.31     33.88 o
  -3  11   5      422.96      429.34     15.74 o
  -1  11   5     1365.59     1393.40     37.37 o
   1  11   5        7.16       -3.19      4.70 o
   3  11   5      226.01      248.29     15.33 o
 -16   0   6     2397.09     2525.69     60.01 o
 -14   0   6     5781.87     5573.23    161.56 o
 -12   0   6      694.51      640.64     36.51 o
 -10   0   6    14259.84    14019.66    239.39 o
  -8   0   6    10368.32    10411.95    209.03 o
  -6   0   6      185.30       92.87      5.70 o
  -4   0   6    20352.23    21219.70    334.75 o
  -2   0   6    25379.93    25806.66    405.79 o
   0   0   6     7883.53     7242.01    166.13 o
   2   0   6      407.09      311.56      6.84 o
   4   0   6    14366.18    14798.43    287.53 o
   6   0   6     8522.63     8618.62    146.00 o
   8   0   6      207.62      189.86     16.43 o
  10   0   6     1183.29     1263.29     51.12 o
  12   0   6     2866.97     2774.86     93.10 o
 -15   1   6     3302.65     3329.55     51.32 o
 -13   1   6       17.54        6.04      3.34 o
 -11   1   6     1860.77     1781.87     33.37 o
  -9   1   6    11369.04    11407.67    158.79 o
  -7   1   6     5007.11     4949.64     59.14 o
  -5   1   6     2562.10     2391.42     30.49 o
  -3   1   6    18557.67    18928.83    211.64 o
  -1   1   6    14744.83    15277.00    171.32 o
   1   1   6     7582.73     7604.24     88.23 o
   3   1   6     2425.82     2381.53     28.14 o
   5   1   6     9071.24     9020.22    107.62 o
   7   1   6     3805.77     3959.59     51.92 o
   9   1   6      108.82      110.35     10.92 o
  11   1   6     5534.46     5505.22    111.01 o
 -16   2   6      272.26      298.99     17.39 o
 -14   2   6     1055.97     1016.67     48.58 o
 -12   2   6      295.19      307.96     11.81 o
 -10   2   6      586.69      609.31     15.74 o
  -8   2   6      533.21      475.02      8.02 o
  -6   2   6     2290.33     2331.37     30.22 o
  -4   2   6      545.82      486.39      9.06 o
  -2   2   6      750.18      684.13     10.90 o
   0   2   6     1999.58     1906.45     21.99 o
   2   2   6     2891.86     3042.61     38.53 o
   4   2   6      853.84      870.56     16.80 o
   6   2   6      595.28      589.30     12.38 o
   8   2   6     3039.35     3000.00     63.89 o
  10   2   6      126.52      125.64     17.34 o
  12   2   6      869.93      841.98     30.98 o
 -15   3   6       26.87       14.60      6.45 o
 -13   3   6      363.66      324.95     16.10 o
 -11   3   6        6.20       12.78      5.16 o
  -9   3   6     1972.04     2056.29     44.52 o
  -7   3   6      171.68      217.83      5.39 o
  -5   3   6       34.70       50.55      3.10 o
  -3   3   6     3212.30     3729.27     45.84 o
  -1   3   6      839.73      947.14     12.52 o
   1   3   6      646.42      698.62     10.07 o
   3   3   6      496.72      603.63     11.59 o
   5   3   6       43.65       54.69      3.61 o
   7   3   6      104.14      120.99      8.03 o
   9   3   6      632.79      673.63     34.69 o
  11   3   6        0.50       -7.30      8.22 o
 -14   4   6       99.88       84.97     10.33 o
 -12   4   6      840.51      828.51     26.44 o
 -10   4   6      131.76      101.95     10.95 o
  -8   4   6      220.77      200.48      7.73 o
  -6   4   6     2806.09     2772.68     36.10 o
  -4   4   6     1047.32      984.72     17.86 o
  -2   4   6      254.12      201.83      7.08 o
   0   4   6     3765.26     4024.76     44.07 o
   2   4   6      985.03      978.29     16.19 o
   4   4   6      972.99      958.89     16.39 o
   6   4   6      619.20      631.12     11.97 o
   8   4   6      417.52      399.87     18.07 o
  10   4   6     1336.27     1225.65     36.14 o
 -15   5   6      175.43      159.58     14.20 o
 -13   5   6     1659.82     1610.78     41.94 o
 -11   5   6     7400.66     7397.18    191.68 o
  -9   5   6      652.44      643.85     21.27 o
  -7   5   6     3032.78     2981.49     46.52 o
  -5   5   6    12096.67    12507.26    144.04 o
  -3   5   6     2090.84     1888.10     26.64 o
  -1   5   6     4679.98     4553.45     55.88 o
   1   5   6     3916.34     3603.90     45.36 o
   3   5   6     1564.95     1569.04     23.92 o
   5   5   6     1926.66     1945.92     35.53 o
   7   5   6      523.47      514.64     13.12 o
   9   5   6      955.37      943.45     30.31 o
 -14   6   6      483.35      547.37     23.85 o
 -12   6   6     4065.76     4042.95     98.58 o
 -10   6   6       29.76       25.68      6.45 o
  -8   6   6      872.19      854.04     19.34 o
  -6   6   6     8499.88     8591.78    119.65 o
  -4   6   6      286.25      180.74      7.68 o
  -2   6   6     3699.36     3604.39     46.50 o
   0   6   6     2558.73     2346.10     32.11 o
   2   6   6     5992.95     6284.03     87.75 o
   4   6   6     3050.25     2916.19    128.36 o
   6   6   6      185.44      183.39      9.49 o
   8   6   6     7158.82     7276.74    216.33 o
  10   6   6      805.02      905.31     50.20 o
 -13   7   6      648.68      644.39     53.85 o
 -11   7   6      721.27      767.61     26.44 o
  -9   7   6     1769.31     1629.85     40.65 o
  -7   7   6     4109.97     3819.39     59.53 o
  -5   7   6      827.28      829.91     31.03 o
  -3   7   6     3141.58     2998.52     47.41 o
  -1   7   6     4366.45     4326.20     64.60 o
   1   7   6     1244.77     1175.94     23.47 o
   3   7   6     2198.85     2094.87     35.74 o
   5   7   6     2099.11     2131.75     81.24 o
   7   7   6      398.82      434.94     17.39 o
   9   7   6     1425.70     1380.13     56.59 o
 -12   8   6     1812.83     1961.26     50.29 o
 -10   8   6      567.04      576.43     22.56 o
  -8   8   6     1979.55     2027.17     37.43 o
  -6   8   6      320.78      307.73     12.72 o
  -4   8   6      130.42      120.06      8.43 o
  -2   8   6     6106.21     6033.25     88.48 o
   0   8   6       33.17       45.27      7.01 o
   2   8   6        8.05       19.27      7.30 o
   4   8   6     3295.80     3227.42     65.18 o
   6   8   6        4.77        6.90      5.70 o
   8   8   6      374.98      408.93     19.36 o
 -11   9   6        4.63       20.08      7.75 o
  -9   9   6       44.24       67.26      9.62 o
  -7   9   6     1205.59     1155.21     38.64 o
  -5   9   6      669.97      614.34     17.54 o
  -3   9   6      697.66      681.47     18.25 o
  -1   9   6      752.08      718.78     23.24 o
   1   9   6      243.16      239.69     27.38 o
   3   9   6      554.37      545.55     19.98 o
   5   9   6       19.23       33.80      7.75 o
  -8  10   6      131.96      127.36     10.15 o
  -6  10   6       40.51       40.16      5.91 o
  -4  10   6      321.03      289.81     12.27 o
  -2  10   6      346.49      373.53     38.34 o
   0  10   6       51.14       44.88      8.32 o
   2  10   6      140.03      143.24     12.91 o
   4  10   6        1.30        4.26      5.70 o
  -5  11   6      404.03      396.21     21.07 o
  -3  11   6        9.92       16.43      5.56 o
  -1  11   6      227.72      242.28     27.38 o
   1  11   6      141.16      162.56     14.20 o
 -15   1   7     1153.59     1101.18     33.56 o
 -13   1   7      384.21      429.36     22.89 o
 -11   1   7     1479.30     1454.49     29.15 o
  -9   1   7     1464.24     1354.57     32.27 o
  -7   1   7     1310.30     1328.91     19.76 o
  -5   1   7      683.87      650.24     11.38 o
  -3   1   7     5243.93     5263.93     62.28 o
  -1   1   7       12.29       43.96      2.50 o
   1   1   7      339.14      324.91      7.00 o
   3   1   7     3457.40     3628.45     47.15 o
   5   1   7       83.16       60.63      4.75 o
   7   1   7      387.02      402.31     12.88 o
   9   1   7      146.90      149.72     12.91 o
  11   1   7     1799.65     1800.61     48.39 o
 -16   2   7      356.23      363.47     27.38 o
 -14   2   7     4099.98     4162.57     84.54 o
 -12   2   7      372.41      395.81     23.73 o
 -10   2   7     2830.23     2688.25     44.58 o
  -8   2   7     9459.03     9806.52    113.16 o
  -6   2   7     3313.80     3286.97     41.40 o
  -4   2   7     9974.04     9843.90    113.11 o
  -2   2   7    10467.87    11094.46    113.90 o
   0   2   7    17857.73    18366.75    221.07 o
   2   2   7     6349.37     6692.75     79.33 o
   4   2   7     6002.25     6119.33     75.55 o
   6   2   7     6923.24     7076.19     87.33 o
   8   2   7     3312.69     3286.38     69.71 o
  10   2   7     1510.37     1463.25     67.55 o
 -15   3   7     2115.56     2153.78     52.93 o
 -13   3   7     3523.12     3468.59     72.29 o
 -11   3   7    16342.14    16360.36    275.60 o
  -9   3   7     6612.32     6196.97    144.82 o
  -7   3   7     6476.09     6264.87     74.69 o
  -5   3   7    20533.00    21646.96    243.28 o
  -3   3   7    13475.94    13511.22    153.73 o
  -1   3   7     4062.59     3753.78     56.82 o
   1   3   7     6977.15     6827.42     81.18 o
   3   3   7     5702.25     5611.80     72.72 o
   5   3   7     1074.00      994.96     17.71 o
   7   3   7     2927.86     3006.36     60.51 o
   9   3   7      754.97      817.18     27.73 o
  11   3   7     1100.35     1083.64     34.85 o
 -14   4   7     2424.46     2506.20     58.72 o
 -12   4   7     2581.83     2515.30     56.14 o
 -10   4   7     3650.69     3761.32     74.22 o
  -8   4   7     3000.84     3069.41     47.96 o
  -6   4   7    10337.95    10278.13    119.19 o
  -4   4   7      117.32       41.39      6.42 o
  -2   4   7      334.27      250.61      6.80 o
   0   4   7    10212.76    10281.98    136.96 o
   2   4   7    13718.52    14881.32    171.59 o
   4   4   7      429.29      395.42      9.79 o
   6   4   7     2446.78     2443.15     35.63 o
   8   4   7     8650.04     8792.96    162.65 o
  10   4   7     1342.48     1291.32     38.06 o
 -15   5   7      298.59      321.28     21.91 o
 -13   5   7     1047.22     1074.45     60.24 o
 -11   5   7     9214.92     9544.04    240.97 o
  -9   5   7      459.00      444.34     30.12 o
  -7   5   7     1575.97     1573.84     23.97 o
  -5   5   7     9205.72     9877.52    115.32 o
  -3   5   7      352.63      333.44      9.80 o
  -1   5   7     1311.43     1374.30     20.93 o
   1   5   7      265.55      206.32      8.18 o
   3   5   7      972.86      883.39     38.26 o
   5   5   7       78.53       87.80      5.67 o
   7   5   7        4.37        3.65      4.22 o
   9   5   7      719.22      763.09     38.34 o
 -14   6   7        0.70       -1.83      6.45 o
 -12   6   7       20.40       25.94      8.22 o
 -10   6   7     1097.55     1062.86     30.98 o
  -8   6   7      251.77      229.36     11.77 o
  -6   6   7      219.42      217.38      9.09 o
  -4   6   7      668.66      721.34     15.74 o
  -2   6   7      363.00      378.09      9.55 o
   0   6   7     1009.34     1022.98     20.38 o
   2   6   7        6.05       19.06      4.06 o
   4   6   7      210.00      198.86     12.02 o
   6   6   7      208.64      220.57     13.26 o
   8   6   7      403.48      392.06     19.36 o
 -13   7   7      420.91      360.09     19.36 o
 -11   7   7       75.13       89.30     10.33 o
  -9   7   7     2277.98     2266.47     64.81 o
  -7   7   7      111.08       82.54      6.97 o
  -5   7   7      463.95      441.11     16.10 o
  -3   7   7     1277.23     1281.82     24.93 o
  -1   7   7      794.59      743.46     17.54 o
   1   7   7     2838.45     2863.95     45.97 o
   3   7   7        8.80       11.14      3.76 o
   5   7   7     1050.02     1056.34     22.72 o
   7   7   7     1646.76     1569.98     54.77 o
 -12   8   7     1099.37     1118.05     37.42 o
 -10   8   7      870.53      859.90     28.40 o
  -8   8   7     2493.44     2410.65     42.72 o
  -6   8   7      215.91      254.14     10.15 o
  -4   8   7     1158.80     1104.15     24.24 o
  -2   8   7     5677.37     5545.48    101.28 o
   0   8   7       11.28       12.78      9.13 o
   2   8   7     1905.98     1813.35     41.94 o
   4   8   7     1052.93     1056.22     29.69 o
   6   8   7      501.59      586.12     22.56 o
  -9   9   7     1893.56     1878.48     79.41 o
  -7   9   7      693.38      735.72     19.97 o
  -5   9   7      293.90      275.14     11.21 o
  -3   9   7     1866.63     1902.96     69.88 o
  -1   9   7      429.53      441.18     36.51 o
   1   9   7      199.04      204.15     14.80 o
   3   9   7     1242.35     1234.54     33.56 o
   5   9   7      693.03      710.24     25.15 o
  -8  10   7     2948.77     2701.85     49.04 o
  -6  10   7      137.10      153.52     10.54 o
  -4  10   7      227.08      206.84     11.92 o
  -2  10   7     6300.78     5893.10    110.32 o
   0  10   7      351.51      366.45     17.39 o
   2  10   7      613.39      659.49     30.12 o
  -5  11   7       95.59      125.11     12.91 o
  -3  11   7     1887.43     1844.28     62.07 o
  -1  11   7      211.97      234.24     23.73 o
 -16   0   8     3150.68     3118.06     98.58 o
 -14   0   8      201.18      304.87     21.91 o
 -12   0   8     1544.80     1535.30     54.77 o
 -10   0   8     9190.27     8804.69    217.24 o
  -8   0   8    34841.89    36311.01    817.85 o
  -6   0   8      448.69      384.35     12.21 o
  -4   0   8     7411.15     7313.17    120.65 o
  -2   0   8   104392.15   105089.86   2306.60 o
   0   0   8     1035.62      911.08     22.82 o
   2   0   8     4445.55     4438.53     79.91 o
   4   0   8    21461.07    22330.89    365.06 o
   6   0   8     2692.97     2743.40     66.63 o
   8   0   8     2215.48     2449.91     80.32 o
  10   0   8       33.75       65.72     14.60 o
 -15   1   8     1386.16     1381.29     40.16 o
 -13   1   8     4858.55     4771.68     92.94 o
 -11   1   8     1843.65     1756.56     41.31 o
  -9   1   8     3330.44     3125.64     61.96 o
  -7   1   8     1194.19     1166.35     18.19 o
  -5   1   8     1245.71     1123.91     17.31 o
  -3   1   8     6345.90     6182.33     72.78 o
  -1   1   8      223.12      459.88     14.18 o
   1   1   8     1078.30     1100.40     16.89 o
   3   1   8     7278.54     7527.67     91.77 o
   5   1   8      311.05      288.30      9.06 o
   7   1   8     1266.52     1325.24     35.48 o
   9   1   8     3072.76     3192.14     71.00 o
 -16   2   8      263.72      255.70     18.07 o
 -14   2   8       24.56       36.51      7.75 o
 -12   2   8     2872.85     2816.89     60.67 o
 -10   2   8        4.29        6.78     10.04 o
  -8   2   8     7288.87     7938.31     93.34 o
  -6   2   8      746.27      751.06     13.40 o
  -4   2   8      396.04      357.78      8.22 o
  -2   2   8    16924.64    18335.92    324.04 o
   0   2   8      102.47      136.72      7.38 o
   2   2   8     1532.48     1522.81     46.83 o
   4   2   8     2408.67     2496.10     35.51 o
   6   2   8      260.78      247.62     14.49 o
   8   2   8      139.48      156.99     12.91 o
  10   2   8       27.46       24.86      9.13 o
 -15   3   8        0.53        1.62      5.70 o
 -13   3   8       33.41       29.49      7.01 o
 -11   3   8      217.98      245.21     19.17 o
  -9   3   8      171.04      159.64      7.94 o
  -7   3   8       44.47       38.34      3.65 o
  -5   3   8      293.26      317.61      8.43 o
  -3   3   8     1337.04     1499.90     21.88 o
  -1   3   8     1877.43     1986.82     31.96 o
   1   3   8       19.07       21.79      2.74 o
   3   3   8       68.17       64.96      5.27 o
   5   3   8      120.00      130.99      7.04 o
   7   3   8       51.83       52.03      6.32 o
   9   3   8     1313.60     1291.62     37.44 o
 -14   4   8     1857.37     1752.92     62.07 o
 -12   4   8      114.06      105.93     10.33 o
 -10   4   8      554.21      592.80     20.65 o
  -8   4   8      661.50      639.10     12.53 o
  -6   4   8      781.33      752.52     14.04 o
  -4   4   8     1980.84     1957.68     27.36 o
  -2   4   8       16.42        7.71      2.39 o
   0   4   8     1007.93     1010.40     19.60 o
   2   4   8     2045.80     1958.27     68.93 o
   4   4   8       85.56       90.25      8.36 o
   6   4   8      195.48      205.45      8.14 o
   8   4   8      997.61      976.96     52.94 o
 -15   5   8     1075.82     1150.67     36.77 o
 -13   5   8     2127.94     2095.50     50.98 o
 -11   5   8     1128.53     1116.96     32.27 o
  -9   5   8     2532.52     2546.85     54.22 o
  -7   5   8     2356.79     2386.60     33.40 o
  -5   5   8     3767.21     3677.16     47.63 o
  -3   5   8     1668.89     1661.61     24.62 o
  -1   5   8     1277.90     1216.38     23.14 o
   1   5   8     8269.09     8470.25    115.90 o
   3   5   8      796.92      804.43     17.86 o
   5   5   8      314.46      325.28     33.77 o
   7   5   8     5900.06     5590.67    209.79 o
   9   5   8      634.93      715.95     60.24 o
 -14   6   8     1335.55     1375.79     40.65 o
 -12   6   8     3096.23     3171.93     69.05 o
 -10   6   8      154.83      164.60     18.26 o
  -8   6   8     5922.42     5774.49     84.88 o
  -6   6   8     2947.10     2898.46     39.82 o
  -4   6   8     3135.88     3012.85     46.69 o
  -2   6   8     4566.79     4527.77     66.33 o
   0   6   8     1954.24     1883.23     43.71 o
   2   6   8     4232.55     4315.54     64.24 o
   4   6   8      587.43      563.75     15.43 o
   6   6   8     1669.91     1685.04     79.41 o
   8   6   8      637.67      679.11     36.51 o
 -13   7   8     1076.40     1131.51     52.03 o
 -11   7   8     1454.84     1444.03     40.02 o
  -9   7   8      661.04      646.38     23.24 o
  -7   7   8      120.97      142.65      9.09 o
  -5   7   8     3509.82     3412.65     54.41 o
  -3   7   8       89.61       79.44      7.11 o
  -1   7   8       16.70       15.15      3.76 o
   1   7   8     1622.55     1629.07     30.45 o
   3   7   8     1166.90     1237.07     25.59 o
   5   7   8      306.19      341.05     12.88 o
   7   7   8      666.36      684.05     24.42 o
 -12   8   8       45.44       58.42     10.33 o
 -10   8   8     1920.80     1931.89     83.06 o
  -8   8   8     3619.71     3457.25     57.10 o
  -6   8   8      207.12      203.00     10.43 o
  -4   8   8      910.45      862.19     22.25 o
  -2   8   8    11162.18    11173.21    190.32 o
   0   8   8     1136.41     1137.33     30.98 o
   2   8   8      153.51      187.48      9.92 o
   4   8   8     3204.28     3116.97     87.63 o
   6   8   8     1379.98     1396.56     52.94 o
  -9   9   8       23.32        3.65      9.13 o
  -7   9   8      420.45      352.54     14.68 o
  -5   9   8      174.88      157.66     10.15 o
  -3   9   8      172.81      167.28     12.91 o
  -1   9   8      881.37      848.26     46.55 o
   1   9   8       85.89       87.80     12.78 o
   3   9   8        2.79       13.51     14.60 o
  -8  10   8       15.71       22.18      7.25 o
  -6  10   8        1.88       10.94      9.03 o
  -4  10   8       70.14       66.95      9.04 o
  -2  10   8      187.36      186.84     14.80 o
   0  10   8       64.99       91.88     10.92 o
   2  10   8      305.84      293.28     26.47 o
 -15   1   9       65.76       68.80     14.60 o
 -13   1   9     2127.33     2064.98     49.05 o
 -11   1   9       95.93      105.88     10.33 o
  -9   1   9     1936.59     1955.89     28.19 o
  -7   1   9       55.67       49.20      4.22 o
  -5   1   9       58.70       47.92      3.65 o
  -3   1   9     5686.70     5826.05     69.60 o
  -1   1   9      698.72      826.53     21.27 o
   1   1   9      303.08      292.75     15.65 o
   3   1   9     1263.88     1237.37     20.96 o
   5   1   9       77.29       77.17      5.88 o
   7   1   9       66.62       69.32     10.95 o
   9   1   9       13.09       10.04      6.45 o
 -16   2   9      833.66      877.30     30.98 o
 -14   2   9      260.04      255.58     16.10 o
 -12   2   9     1757.21     1790.13     43.89 o
 -10   2   9      830.64      807.05     24.53 o
  -8   2   9     3392.67     3384.43     43.88 o
  -6   2   9     2247.42     2358.89     39.26 o
  -4   2   9       90.43       71.29      5.56 o
  -2   2   9     9400.75     9895.20    132.08 o
   0   2   9        8.67       13.39      2.39 o
   2   2   9     1756.56     1684.81     29.51 o
   4   2   9     3271.11     3423.77     46.90 o
   6   2   9      148.32      137.64      7.72 o
   8   2   9     2176.92     2105.42     83.06 o
 -15   3   9      322.39      342.36     18.26 o
 -13   3   9     5032.77     5021.27     98.11 o
 -11   3   9       35.20       38.42      6.45 o
  -9   3   9     2435.29     2336.40     41.11 o
  -7   3   9     6176.72     6123.59     74.48 o
  -5   3   9      281.66      196.33      6.39 o
  -3   3   9     3458.61     3577.64     45.39 o
  -1   3   9     1453.23     1266.34     23.14 o
   1   3   9     9409.21     9408.06    143.93 o
   3   3   9     1385.10     1293.79     41.18 o
   5   3   9      247.54      255.92      8.81 o
   7   3   9     8611.07     8909.01    282.96 o
   9   3   9      598.27      652.16     38.34 o
 -14   4   9     3507.59     3382.60     74.85 o
 -12   4   9     5892.78     5981.83    113.60 o
 -10   4   9      109.54      106.01     10.33 o
  -8   4   9     2990.76     2953.61     39.96 o
  -6   4   9     6065.84     6141.90     75.18 o
  -4   4   9     1629.09     1607.84     23.92 o
  -2   4   9     1083.85     1025.26     20.36 o
   0   4   9      668.63      546.31     13.62 o
   2   4   9     1384.07     1197.83    104.93 o
   4   4   9      471.56      452.37     16.10 o
   6   4   9        8.87        8.74      3.83 o
   8   4   9      229.65      272.01     23.73 o
 -13   5   9     1159.41     1248.95     36.14 o
 -11   5   9       60.31       55.96     10.04 o
  -9   5   9      474.03      497.90     13.94 o
  -7   5   9     2142.32     2148.15     31.36 o
  -5   5   9      425.80      372.92     11.07 o
  -3   5   9      438.54      449.40     12.27 o
  -1   5   9      746.62      782.69     17.49 o
   1   5   9     6606.68     6990.51     97.99 o
   3   5   9      236.64      240.04     14.60 o
   5   5   9       58.05       66.32      8.32 o
   7   5   9     6803.00     6446.06    177.08 o
 -14   6   9       64.82       53.63      9.62 o
 -12   6   9       45.37       39.31      8.32 o
 -10   6   9      229.92      247.53     14.20 o
  -8   6   9       60.52       53.53      6.76 o
  -6   6   9      190.39      186.73      7.22 o
  -4   6   9      205.00      223.08      9.09 o
  -2   6   9       40.21       40.36      4.84 o
   0   6   9      333.89      362.20     16.96 o
   2   6   9      211.84      201.14      9.37 o
   4   6   9       75.44       67.46     18.26 o
   6   6   9        8.38        5.48      5.16 o
 -13   7   9       54.07       70.25     12.78 o
 -11   7   9      266.19      263.95     15.49 o
  -9   7   9       69.28       62.28      9.04 o
  -7   7   9      466.59      462.70     15.26 o
  -5   7   9       12.27       11.23      3.34 o
  -3   7   9       31.98       38.46      6.91 o
  -1   7   9     1072.55     1045.85     22.42 o
   1   7   9      315.40      334.27     12.27 o
   3   7   9      520.34      513.16     15.43 o
   5   7   9        1.49        4.96      4.38 o
 -10   8   9      282.79      275.23     16.10 o
  -8   8   9     1551.02     1524.39     43.02 o
  -6   8   9       26.44       24.45      5.27 o
  -4   8   9      865.72      842.91     26.44 o
  -2   8   9     1339.37     1294.86     27.28 o
   0   8   9      343.00      330.56     12.27 o
   2   8   9      269.75      260.35     11.50 o
   4   8   9      615.31      613.27     17.86 o
  -9   9   9      650.33      680.93     36.51 o
  -7   9   9       49.07       59.55     10.16 o
  -5   9   9      854.73      834.12     26.44 o
  -3   9   9     1574.39     1581.51     40.65 o
  -1   9   9      134.11      151.13     20.99 o
   1   9   9        8.39       28.41     11.87 o
   3   9   9     1709.24     1710.93     43.89 o
  -6  10   9      586.24      633.44     67.55 o
  -4  10   9      611.25      631.64     23.85 o
  -2  10   9     2318.24     2427.75     56.14 o
   0  10   9      369.56      394.95     24.65 o
 -16   0  10     2177.42     2229.01     78.50 o
 -14   0  10      881.64      753.96     38.34 o
 -12   0  10      413.41      399.80     23.73 o
 -10   0  10     4185.16     4074.66    111.36 o
  -8   0  10      517.55      532.04     16.63 o
  -6   0  10      361.80      361.54     12.91 o
  -4   0  10     2447.49     2492.94     47.10 o
  -2   0  10     3516.09     3574.45     93.10 o
   0   0  10      314.45      321.30     18.26 o
   2   0  10      549.07      560.83     18.07 o
   4   0  10     3148.88     3171.96     80.32 o
   6   0  10      102.98      136.30     12.78 o
   8   0  10       40.96       43.81     12.78 o
 -15   1  10      696.36      765.67     31.95 o
 -13   1  10      675.25      706.20     24.53 o
 -11   1  10     1574.19     1589.27     38.73 o
  -9   1  10      911.18      912.27     16.24 o
  -7   1  10       10.62       26.12      9.12 o
  -5   1  10      899.54      862.68     15.04 o
  -3   1  10     2625.73     2588.22     33.98 o
  -1   1  10        9.65       14.60      3.87 o
   1   1  10      231.84      237.27      9.09 o
   3   1  10     1964.10     1978.59     30.32 o
   5   1  10      394.40      451.29     12.30 o
   7   1  10      303.60      336.94     26.47 o
   9   1  10      120.41      141.80     21.91 o
 -16   2  10      147.12      181.47     37.42 o
 -14   2  10      188.94      211.88     18.26 o
 -12   2  10      355.29      353.53     16.78 o
 -10   2  10     3850.11     3877.88     76.16 o
  -8   2  10      450.41      476.02     17.13 o
  -6   2  10      333.94      347.29      9.06 o
  -4   2  10     5268.05     5341.46     65.26 o
  -2   2  10      593.51      539.85     15.33 o
   0   2  10     1701.54     1583.84     57.83 o
   2   2  10        6.77       10.04      3.76 o
   4   2  10      993.57      978.59     19.14 o
   6   2  10      823.63      876.23     19.24 o
   8   2  10      356.50      308.34     20.08 o
 -15   3  10      270.88      258.40     18.07 o
 -13   3  10       25.09       30.21     10.04 o
 -11   3  10       13.68       13.69      5.16 o
  -9   3  10      121.82      137.01      7.38 o
  -7   3  10      280.96      284.54      8.14 o
  -5   3  10       11.91       30.38      3.35 o
  -3   3  10       96.02      113.21      6.62 o
  -1   3  10       20.31       10.81      3.41 o
   1   3  10      679.32      682.45     19.98 o
   3   3  10        8.61        0.00      3.87 o
   5   3  10       40.73       41.09      7.11 o
   7   3  10     1243.81     1218.71     35.48 o
 -14   4  10        7.89        4.56      6.45 o
 -12   4  10     1190.24     1181.67     34.19 o
 -10   4  10      555.97      570.49     20.65 o
  -8   4  10      304.85      318.81      9.26 o
  -6   4  10      744.75      804.87     15.48 o
  -4   4  10      855.04      883.11     18.60 o
  -2   4  10     1037.78     1024.42     20.66 o
   0   4  10      168.98      187.73      8.30 o
   2   4  10       61.80       57.19      8.22 o
   4   4  10       48.19       50.71      7.01 o
   6   4  10      178.91      174.49      9.92 o
   8   4  10      285.05      270.18     23.73 o
 -13   5  10     1183.87     1181.24     45.64 o
 -11   5  10      592.98      533.62     24.65 o
  -9   5  10       29.51       35.25      5.01 o
  -7   5  10     3249.10     3197.39     43.48 o
  -5   5  10      356.82      384.35     11.81 o
  -3   5  10       12.57       15.60      3.42 o
  -1   5  10      911.01      882.46     19.30 o
   1   5  10      682.44      632.52     39.81 o
   3   5  10      347.50      330.69     14.80 o
   5   5  10       26.32       19.27      5.70 o
   7   5  10     1714.99     1732.46     65.72 o
 -12   6  10     1743.97     1776.88     45.81 o
 -10   6  10      688.44      703.07     24.53 o
  -8   6  10     2382.18     2423.09     35.87 o
  -6   6  10     1508.94     1551.99     29.25 o
  -4   6  10     1463.90     1456.63     27.70 o
  -2   6  10     1644.87     1618.88     41.83 o
   0   6  10     1290.89     1226.31     24.89 o
   2   6  10      262.23      258.60     12.72 o
   4   6  10      690.54      708.17     29.21 o
   6   6  10      341.23      375.79     17.15 o
 -11   7  10      275.45      321.47     16.78 o
  -9   7  10      659.80      627.39     65.11 o
  -7   7  10     1289.19     1304.90     23.12 o
  -5   7  10       79.73       73.30      6.97 o
  -3   7  10     3302.68     3261.26     52.63 o
  -1   7  10       58.46       53.51      6.16 o
   1   7  10      622.19      651.68     17.86 o
   3   7  10     2454.88     2438.67     52.17 o
   5   7  10        7.97        6.69      5.70 o
 -10   8  10     1029.65     1089.91     33.56 o
  -8   8  10     1299.54     1301.45     28.76 o
  -6   8  10        5.01        4.56      5.16 o
  -4   8  10     1932.44     1877.81     34.99 o
  -2   8  10     1044.07     1081.02     24.53 o
   0   8  10      233.53      274.58     11.50 o
   2   8  10     1308.90     1318.98     28.76 o
   4   8  10      505.34      562.96     21.04 o
  -9   9  10      504.17      527.59     31.03 o
  -7   9  10        3.23        0.00      5.16 o
  -5   9  10       85.33      107.74     11.62 o
  -3   9  10      923.68      886.36     28.40 o
  -1   9  10       98.20       57.87      9.04 o
   1   9  10      202.24      203.24     16.10 o
  -4  10  10      304.52      310.12     17.39 o
 -15   1  11      141.86      177.15     15.49 o
 -13   1  11      151.02      150.25     12.91 o
 -11   1  11      484.83      509.44     19.36 o
  -9   1  11     1047.47     1095.83     19.01 o
  -7   1  11       63.36       79.46      5.20 o
  -5   1  11     1070.43     1044.41     17.78 o
  -3   1  11      990.44     1016.35     56.59 o
  -1   1  11     1611.94     1567.61     39.03 o
   1   1  11       88.85      104.21      7.38 o
   3   1  11      514.01      493.80     12.78 o
   5   1  11     1107.44     1106.48     21.38 o
   7   1  11       24.95       40.38      8.32 o
 -14   2  11       11.01       21.57      7.01 o
 -12   2  11     2949.69     3036.74     65.18 o
 -10   2  11      327.36      345.87     42.90 o
  -8   2  11       62.18       69.31      4.96 o
  -6   2  11     1115.41     1167.68     19.61 o
  -4   2  11      984.90      985.02     19.97 o
  -2   2  11      122.16      122.71      9.62 o
   0   2  11       20.08       17.34      5.16 o
   2   2  11      769.05      750.48     45.64 o
   4   2  11       65.59       40.58      4.96 o
   6   2  11       10.57       14.60      4.03 o
 -15   3  11     1159.23     1281.75     47.46 o
 -13   3  11       77.45       90.77     10.92 o
 -11   3  11     1172.62     1135.40     43.81 o
  -9   3  11      651.29      673.98     14.23 o
  -7   3  11     1920.19     1866.00     28.01 o
  -5   3  11       34.10       27.46      4.22 o
  -3   3  11       27.52       26.36      3.76 o
  -1   3  11     4770.65     4569.38    115.01 o
   1   3  11     1993.21     2103.05     62.07 o
   3   3  11      245.82      232.26     12.21 o
   5   3  11     1348.57     1379.92     28.72 o
   7   3  11     1895.21     1989.86     73.02 o
 -14   4  11     1526.59     1619.47     52.94 o
 -12   4  11     5624.95     5756.34    110.36 o
 -10   4  11     1901.53     1977.32     45.81 o
  -8   4  11     1536.42     1543.40     24.76 o
  -6   4  11     4326.41     4422.44     65.28 o
  -4   4  11     1698.34     1707.89     30.53 o
  -2   4  11      682.69      648.72     30.27 o
   0   4  11     1323.73     1210.03     30.31 o
   2   4  11      108.85      111.63     10.33 o
   4   4  11       67.59       80.56      8.76 o
   6   4  11      628.82      667.90     18.91 o
 -13   5  11      394.28      444.15     21.27 o
 -11   5  11     2087.74     2021.00     49.05 o
  -9   5  11      657.09      662.84     14.64 o
  -7   5  11     2478.33     2443.13     54.81 o
  -5   5  11      320.47      366.95     15.06 o
  -3   5  11      458.71      412.05     12.19 o
  -1   5  11     2490.03     2387.71     65.86 o
   1   5  11     1804.34     1746.46     39.95 o
   3   5  11      265.22      269.69     13.51 o
   5   5  11      384.54      383.84     31.95 o
 -12   6  11     1557.61     1578.03     43.23 o
 -10   6  11        3.42        5.68      6.39 o
  -8   6  11      335.02      358.08     13.89 o
  -6   6  11      367.42      385.83     12.56 o
  -4   6  11      233.30      235.00     10.15 o
  -2   6  11       16.18       18.42      4.69 o
   0   6  11      197.88      187.43     14.34 o
   2   6  11      565.54      548.64     19.23 o
   4   6  11       85.76       90.51      9.62 o
 -11   7  11       32.75       35.51      8.32 o
  -9   7  11      148.65      148.62     10.15 o
  -7   7  11        0.53       -3.16      3.16 o
  -5   7  11        1.43        3.42      5.11 o
  -3   7  11        9.15       10.95      4.22 o
  -1   7  11      851.23      828.80     20.60 o
   1   7  11       13.50       11.97      7.30 o
   3   7  11       65.45       60.97      8.32 o
 -10   8  11      947.71      956.67     31.61 o
  -8   8  11        4.12       31.03      9.13 o
  -6   8  11      104.63      117.42     11.33 o
  -4   8  11      422.16      430.62     14.68 o
  -2   8  11       14.56       11.52      6.16 o
   0   8  11      523.50      509.93     22.52 o
   2   8  11       10.29       25.21      7.01 o
  -7   9  11        7.56       12.94      8.22 o
  -5   9  11      317.75      346.94     18.07 o
  -3   9  11     5164.92     5094.73     99.40 o
  -1   9  11        5.62        6.60      4.84 o
 -14   0  12     1331.44     1462.28     58.42 o
 -12   0  12     1197.41     1193.92     47.46 o
 -10   0  12      559.38      626.17     31.03 o
  -8   0  12       41.93       21.91      5.16 o
  -6   0  12      494.63      471.16     17.34 o
  -4   0  12     3316.85     3284.19     89.45 o
  -2   0  12     1808.78     1873.03     58.42 o
   0   0  12       61.61       78.50     12.78 o
   2   0  12     4440.61     4495.70     85.78 o
   4   0  12      109.86       82.78      9.62 o
   6   0  12      311.83      366.95     20.99 o
 -15   1  12        9.39       19.17      7.75 o
 -13   1  12      398.16      459.13     20.65 o
 -11   1  12     1096.19     1134.17     32.27 o
  -9   1  12     7092.87     7413.09     90.45 o
  -7   1  12       22.15       27.88      3.65 o
  -5   1  12     2191.40     2219.71     62.35 o
  -3   1  12    14348.52    14554.64    234.94 o
  -1   1  12      207.97      232.79     12.91 o
   1   1  12     1105.83     1134.11     30.31 o
   3   1  12     3134.73     3052.37     44.48 o
   5   1  12      745.74      793.10     17.98 o
 -14   2  12      430.07      419.50     19.98 o
 -12   2  12      198.50      193.53     14.20 o
 -10   2  12      267.86      265.54     13.51 o
  -8   2  12      198.14      206.30      7.96 o
  -6   2  12      512.39      492.93     14.03 o
  -4   2  12       43.76       32.84      4.49 o
  -2   2  12      310.77      279.60     13.51 o
   0   2  12      482.13      472.69     17.39 o
   2   2  12      605.75      606.11     20.65 o
   4   2  12       73.81       71.60      7.38 o
   6   2  12      558.13      600.44     18.13 o
 -13   3  12     1692.64     1690.60     43.89 o
 -11   3  12      457.96      465.55     19.36 o
  -9   3  12      453.81      485.82     12.02 o
  -7   3  12      268.13      243.14      9.49 o
  -5   3  12      299.16      292.01     11.60 o
  -3   3  12     1557.29     1532.49     53.85 o
  -1   3  12      467.98      489.63     17.39 o
   1   3  12        0.19       -2.74      4.56 o
   3   3  12       59.78       55.74      7.75 o
   5   3  12       38.21       39.19      6.32 o
 -14   4  12      106.86      140.79     20.99 o
 -12   4  12        2.55       -5.16      5.16 o
 -10   4  12      449.45      497.37     20.08 o
  -8   4  12       59.42       72.44      5.54 o
  -6   4  12       81.75       76.88      6.32 o
  -4   4  12      679.12      675.23     21.57 o
  -2   4  12       82.64       78.54      8.32 o
   0   4  12     1203.41     1124.71     29.61 o
   2   4  12        1.13        2.09      4.56 o
   4   4  12        9.47        1.83      5.16 o
 -13   5  12      512.51      587.44     23.85 o
 -11   5  12        8.17        1.83      5.16 o
  -9   5  12      829.07      839.01     17.41 o
  -7   5  12      766.43      768.31     18.91 o
  -5   5  12      810.69      778.52     18.60 o
  -3   5  12      139.77      144.50     11.68 o
  -1   5  12      424.03      409.99     16.63 o
   1   5  12     1057.34     1067.37     29.61 o
   3   5  12       10.90       -1.83      5.16 o
   5   5  12      408.99      444.34     16.01 o
 -12   6  12      126.08      162.19     14.80 o
 -10   6  12     1212.94     1124.52    118.34 o
  -8   6  12      157.64      188.16      9.59 o
  -6   6  12     1755.92     1706.71     32.24 o
  -4   6  12      124.70      127.99      8.74 o
  -2   6  12      139.68      142.48      9.09 o
   0   6  12     2997.15     2909.75     59.93 o
   2   6  12      116.57      155.59     12.72 o
   4   6  12      197.10      236.18     14.47 o
 -11   7  12      394.27      454.29     21.91 o
  -9   7  12     3500.53     3474.32     56.25 o
  -7   7  12      527.73      549.96     16.35 o
  -5   7  12      755.19      766.56     19.66 o
  -3   7  12     5812.60     5731.24    129.27 o
  -1   7  12      584.98      635.76     22.34 o
   1   7  12      923.98      916.97     27.55 o
  -8   8  12       85.56       65.72     12.78 o
  -6   8  12      707.18      658.04     19.56 o
  -4   8  12       50.31       61.23      7.38 o
  -2   8  12      561.57      575.41     17.86 o
   0   8  12       40.27       60.77     13.69 o
 -15   1  13       63.68       74.46     11.87 o
 -13   1  13        3.64        6.69      5.70 o
 -11   1  13      470.57      492.00     19.36 o
  -9   1  13      595.63      642.33     17.65 o
  -7   1  13      307.01      320.15     11.21 o
  -5   1  13      288.54      292.39     13.51 o
  -3   1  13     1355.12     1387.85     34.19 o
  -1   1  13      207.91      213.77     13.51 o
   1   1  13      734.34      752.84     19.66 o
   3   1  13      847.12      888.26     22.13 o
   5   1  13        2.15        1.30      4.49 o
 -14   2  13     3689.64     3885.57    142.39 o
 -12   2  13      110.45      124.73     12.21 o
 -10   2  13     3010.80     3083.73     76.67 o
  -8   2  13     1030.77     1086.64     37.97 o
  -6   2  13      353.49      338.21     11.59 o
  -4   2  13     6879.96     6642.87    134.18 o
  -2   2  13       28.03       27.61      6.45 o
   0   2  13     2730.12     2719.12     56.75 o
   2   2  13     1703.59     1720.13     34.07 o
   4   2  13       87.37      121.18      9.49 o
 -13   3  13     2264.79     2513.29     91.28 o
 -11   3  13      355.62      371.57     17.39 o
  -9   3  13     3227.27     3224.76     45.03 o
  -7   3  13     2499.37     2554.99     42.80 o
  -5   3  13     1127.47     1123.99     29.02 o
  -3   3  13     3537.55     3370.55     65.80 o
  -1   3  13      416.19      483.77     25.56 o
   1   3  13     1588.02     1545.59     38.06 o
   3   3  13     1082.38     1152.54     26.64 o
   5   3  13      128.93      150.03     10.74 o
 -12   4  13      304.53      227.01     16.10 o
 -10   4  13     1727.06     1644.00    147.36 o
  -8   4  13     2429.01     2487.28     42.05 o
  -6   4  13      350.45      341.74     12.27 o
  -4   4  13      604.88      624.24     21.27 o
  -2   4  13     1245.11     1227.30     32.19 o
   0   4  13     5612.00     5472.58    135.09 o
   2   4  13      227.59      262.86     19.17 o
   4   4  13      210.60      256.28     23.83 o
 -11   5  13        7.43       14.60      6.45 o
  -9   5  13     1001.37     1004.49     23.00 o
  -7   5  13     1082.64     1081.90     23.78 o
  -5   5  13      148.89      142.22     10.92 o
  -3   5  13      540.35      515.58     19.23 o
  -1   5  13      167.81      167.31     12.72 o
   1   5  13      281.33      287.98     14.80 o
   3   5  13       32.73       40.52      8.32 o
 -10   6  13      190.34      184.45     20.08 o
  -8   6  13       13.36       16.57      4.84 o
  -6   6  13      141.74      152.60     12.78 o
  -4   6  13       60.41       65.35      6.97 o
  -2   6  13      117.07      114.09     10.92 o
   0   6  13      305.06      310.99     20.99 o
   2   6  13       73.57       46.53     13.69 o
  -9   7  13      534.71      524.96     16.60 o
  -7   7  13        1.66        5.48      5.16 o
  -5   7  13      490.76      448.09     15.43 o
  -3   7  13      241.79      262.21     16.62 o
  -1   7  13       14.70       14.60      6.45 o
  -6   8  13      454.31      458.77     16.06 o
  -4   8  13      269.24      267.08     13.15 o
 -14   0  14     3438.34     3563.50    109.53 o
 -12   0  14     2245.67     2375.06     78.50 o
 -10   0  14     2643.45     2816.84     85.80 o
  -8   0  14      434.18      556.80     27.38 o
  -6   0  14     1781.43     1860.25     60.24 o
  -4   0  14     7429.43     6876.90    171.60 o
  -2   0  14       10.82       16.43      9.13 o
   0   0  14     1865.51     1920.49     63.89 o
   2   0  14     3527.86     3532.46    102.23 o
   4   0  14      601.10      726.57     36.51 o
 -13   1  14      744.85      794.66     27.73 o
 -11   1  14     4659.60     4865.85    167.04 o
  -9   1  14     1120.80     1129.88     24.20 o
  -7   1  14     1445.98     1430.54     40.16 o
  -5   1  14     3933.70     3914.28     74.87 o
  -3   1  14     2312.18     2152.34     47.76 o
  -1   1  14     1422.30     1437.23     36.77 o
   1   1  14      838.94      841.32     21.77 o
   3   1  14     2170.51     2201.59     41.77 o
 -14   2  14      339.79      375.70     19.98 o
 -12   2  14       25.34       32.91      7.75 o
 -10   2  14       14.02       18.68      4.84 o
  -8   2  14      374.25      405.82     13.32 o
  -6   2  14      108.96      107.35      9.62 o
  -4   2  14       48.94       62.79      8.32 o
  -2   2  14       21.80       43.85      7.75 o
   0   2  14      770.53      809.32     25.82 o
   2   2  14      376.86      411.82     15.67 o
   4   2  14       10.45       12.55      6.51 o
 -13   3  14       38.66       43.28     12.78 o
 -11   3  14      981.49      985.42     30.31 o
  -9   3  14       19.85       23.59      4.84 o
  -7   3  14       76.54       59.83      6.32 o
  -5   3  14     1283.21     1241.24     32.19 o
  -3   3  14       59.65       53.51     12.78 o
  -1   3  14      428.18      395.62     17.39 o
   1   3  14      176.51      172.40     14.60 o
   3   3  14        1.81       -0.26      4.49 o
 -12   4  14        4.51       -1.01      5.70 o
 -10   4  14      431.11      442.87     17.11 o
  -8   4  14     1053.43     1083.43     24.32 o
  -6   4  14        8.63       10.95      5.16 o
  -4   4  14      654.20      609.54     21.27 o
  -2   4  14      457.68      462.43     18.68 o
   0   4  14      260.73      256.17     20.99 o
   2   4  14      436.40      441.64     19.23 o
 -11   5  14      395.45      392.50     27.38 o
  -9   5  14     2945.00     2983.18     50.10 o
  -7   5  14     1440.44     1450.02     30.67 o
  -5   5  14      739.80      721.25     23.13 o
  -3   5  14     2897.29     2620.53     56.05 o
  -1   5  14      648.23      654.37     28.30 o
   1   5  14      423.16      449.31     19.23 o
 -10   6  14      212.47      233.93     14.47 o
  -8   6  14     2418.24     2391.40     42.70 o
  -6   6  14       14.79       23.62      5.56 o
  -4   6  14      573.39      552.77     20.53 o
  -2   6  14      729.00      737.80     24.42 o
   0   6  14      760.34      798.63     27.02 o
  -7   7  14      232.04      303.85     12.88 o
  -5   7  14     1789.40     1737.64     38.80 o
  -3   7  14      637.96      663.17     25.56 o
 -13   1  15     1430.82     1504.99     41.94 o
 -11   1  15      156.27      157.00     20.08 o
  -9   1  15        3.01        9.13      5.16 o
  -7   1  15      743.96      684.70     22.56 o
  -5   1  15      211.89      204.53     14.20 o
  -3   1  15        4.77        0.00      5.16 o
  -1   1  15       22.32       20.99      6.45 o
   1   1  15      481.19      446.37     19.36 o
 -12   2  15      175.61      223.81     16.78 o
 -10   2  15     1904.23     1804.16     54.77 o
  -8   2  15      803.42      788.28     24.42 o
  -6   2  15      951.66      949.06     55.68 o
  -4   2  15     1361.61     1280.42     34.19 o
  -2   2  15     3282.88     3021.50     63.21 o
   0   2  15     1220.60     1206.57     34.19 o
   2   2  15      869.06      839.74     30.56 o
 -11   3  15     2064.28     2008.12     69.37 o
  -9   3  15     1354.21     1330.84     27.70 o
  -7   3  15     2244.69     2189.99     57.51 o
  -5   3  15     1790.90     1599.55     38.66 o
  -3   3  15      603.00      591.73     21.27 o
  -1   3  15      634.64      641.12     22.56 o
   1   3  15      400.08      422.36     19.23 o
 -10   4  15      376.44      418.09     36.51 o
  -8   4  15     2809.23     2784.19     57.35 o
  -6   4  15       40.32       23.91      6.45 o
  -4   4  15      145.91      154.06     12.72 o
  -2   4  15     3027.56     2917.56     62.52 o
   0   4  15     1068.81     1067.68     32.19 o
  -9   5  15      609.11      655.04     18.48 o
  -7   5  15      322.83      362.24     16.63 o
  -5   5  15     1145.20     1046.36     30.90 o
  -3   5  15        3.79       -4.56      4.56 o
  -1   5  15      188.61      187.25     16.43 o
  -8   6  15       36.24       50.44      6.62 o
  -6   6  15       72.95       76.40      9.62 o
  -4   6  15      132.71      113.66     11.62 o
 -10   0  16     4050.56     3892.10    105.88 o
  -8   0  16        6.74        9.13      7.30 o
  -6   0  16     2236.37     2126.78     69.37 o
  -4   0  16     4581.53     4352.14    120.49 o
  -2   0  16      649.79      653.55     34.69 o
   0   0  16      774.78      761.26     38.34 o
  -9   1  16        5.27        8.52      5.70 o
  -7   1  16      595.39      623.43     21.94 o
  -5   1  16      482.50      506.79     31.95 o
  -3   1  16      168.51      122.56     11.62 o
  -1   1  16       96.65      124.21     19.17 o
 -10   2  16     1098.72     1077.84     29.61 o
  -8   2  16      185.87      199.53     13.69 o
  -6   2  16       88.08       95.52     10.92 o
  -4   2  16     2217.63     2096.32     49.00 o
  -2   2  16        3.40       -5.16      5.16 o
   0   2  16       77.60       82.74     10.92 o
 -11   3  16        0.09        7.30      9.13 o
  -9   3  16       64.60       76.79     10.95 o
  -7   3  16        0.18       -0.20      5.70 o
  -5   3  16       58.40       33.80      7.75 o
  -3   3  16      195.87      163.48     13.51 o
  -1   3  16       48.23       49.77      9.04 o
  -8   4  16       10.92       11.87      6.45 o
  -6   4  16      453.86      397.97     17.39 o
  -4   4  16      202.07      164.30     14.02 o
  -2   4  16      339.81      309.59     41.99 o
  -7   5  16      366.89      384.78     17.93 o
  -5   5  16      129.57      107.52     10.92 o
  -9   1  17        3.31       -1.83      5.16 o
  -7   1  17        5.60        0.20      6.39 o
  -5   1  17     1105.83     1005.49     30.31 o
  -3   1  17      346.57      290.56     28.30 o
  -8   2  17       42.62       74.34     24.65 o
  -6   2  17      243.21      278.03     25.56 o
  -4   2  17      152.13      178.91     14.80 o
  -7   3  17       10.21       36.38      7.75 o
  -5   3  17      736.67      735.16     26.44 o
 
